# Supplementary material for: Comprehensive Analysis of the Transcriptome-Wide m6A Methylome in Shaziling Pig Testicular Development
Source: Int J Mol Sci. 2023 Sep 23;24(19):14475. doi: 10.3390/ijms241914475 (PMC10572705; doi:10.3390/ijms241914475)
Supplement: Supplementary file 1 [file ijms-24-14475-s001.zip]

Archive with 1 entries (1 files):
- ijms-2600650-supplementary.pdf
